# Supplementary material for: The Effect of Autologous Dendritic Cell Immunotherapy on Kidney Function and Endothelial Dysfunction of Patients with Diabetic Kidney Disease (DKD): An Open Label Clinical Trial
Source: Curr Issues Mol Biol. 2025 Jan 6;47(1):31. doi: 10.3390/cimb47010031 (PMC11764056; doi:10.3390/cimb47010031)
Supplement: Supplementary file 1 [file cimb-47-00031-s001.zip]

Archive with 1 entries (1 files):
- cimb-3362519-Supplementary.pdf
